# Supplementary material for: The impact of curation errors in the PDBBind Database on machine learning predictions of protein–protein binding affinity
Source: Database (Oxford). 2025 Sep 24;2025:baaf061. doi: 10.1093/database/baaf061 (PMC12462375; doi:10.1093/database/baaf061)
Supplement: baaf061_Supplemental_File [file baaf061_supplemental_file.zip › Supplementary_table_1.xlsx]

## Sheet: PDBBind_affinity_update
accession	PDBBind affinity value (M)	PDBBind curation category	Curated affinity value (M)	comments
2gww	1.1e-10	Match	1.1e-10
2hrk	9e-09	No KD		KD value not listed in primary reference
2hsq	6.61e-09	Match	6.61e-09
2jki	1.64e-06	Different variant	4.3e-05	KD value for crystal structure variant in supplementary image. PDBBind reports KD for wrong protein pair
2kgx	9e-06	Approximate	1.1e-05	PDBBind reports lower bound of range of per amino acid KD values: 9e-6 to 14e-6.
2kt5	2.8e-05	Match	2.8e-05
2kwj	5e-07	Match	5e-07
2kwk	2.3e-06	Match	2.3e-06
2kwo	4.69e-05	No KD		The variant name is "H4-Nac (aa 1-22)" (for N-terminal acetylation) but the publication incorrectly associates this PDB record with a different variant ("H4K16ac", that is acetylated on Lys 16). This confused the PDBBind. Finally, the protein structure only include residues 1-20 (main text and PDB record), while the KD measurement used residues 1-22 (see supplementary table 2)
2kxh	1.4e-05	Match	1.4e-05
2leh	3.3e-09	Match	3.3e-09
2lox	1.9e-07	Match	1.9e-07
2lqc	2.9e-06	Different variant	6.5e-07	Complicated paper!
2lww	5.7e-08	Match	5.7e-08
2lz6	1.2e-05	Match	1.2e-05
2m04	1e-08	No KD		Different variants were used for 3D structure and affinity experiments
2m0g	8.4e-08	Match	8.4e-08
2m5b	1e-05	Different variant	8.9e-07	PDBbind reports KD for different protein pair
2mcn	1.9e-06	Match	1.9e-06
2mur	9.26e-06	Match	9.26e-06
2n73	3.2e-07	Match	3.2e-07
2rf9	1.3e-05	No KD		The KD for the 3D structure variant is not included in the publication (different peptide length)
2rnr	1.5e-07	Match	1.5e-07
2v52	1.9e-06	Match	1.9e-06
2w80	4e-09	Match	4e-09
2w81	4e-09	Match	4e-09
2wd5	2.2e-08	Match	2.2e-08
2wel	3e-07	Match	3e-07
2wfx	1.4e-08	Match	1.4e-08
2wg3	7.36e-08	Match	7.36e-08
2wg4	7.39e-08	Match	7.39e-08
2wh6	1.8e-08	Match	1.8e-08
2wy3	6.6e-08	Match	6.6e-08
2x2d	6.1e-06	Match	6.1e-06
2xbb	1.1e-05	Match	1.1e-05
2xpx	1.5e-07	Match	1.5e-07
3aaa	2.1e-08	Match	2.1e-08
3au4	5.3e-07	Match	5.3e-07
3d1m	1.3e-06	Match	1.3e-06
3eab	1.2e-05	Approximate	1.23e-05	PDBbind reports fewer significant figures from text (Figure reports 12.3e-6)
3egg	8.7e-09	Match	8.7e-09
3fpu	1.2e-10	No KD		KD was measured for wild type CCL3 but crystal structure uses "CCL3 variant DAla1-CCL3 (A10T)"
3g3a	4.3e-07	Match	4.3e-07
3g3b	3.4e-08	Match	3.4e-08
3gni	1.2e-08	Multisite KD		Publication reports two KD values for a "two site binding Hill equation". PDBBind reports Kd2 (the lower of the two binding constants)
3k2m	7e-09	Match	7e-09
3kyi	0.000218	No KD		Crystal structure is CheA3P1 - CheY6 (D56N,S83A) and KD was not measured for this variant
3o34	8.8e-06	Match	8.8e-06
3ona	6.8e-07	Match	6.8e-07
3oxu	3.4e-05	Different variant	6.2e-06	Publication reported Kd of 6.2e-6 for recombinant C3d protein and 8.2e-6 for plasma C3d protein
3qi2	4.5e-08	Match	4.5e-08
3r85	4.13e-05	Match	4.13e-05
3rdz	2.69e-09	Match	2.69e-09
3rea	1.79e-07	Match	1.79e-07
3reb	9.6e-08	Match	9.6e-08
3sku	7e-08	Match	7e-08
3sri	1.65e-07	Match	1.65e-07
3sua	1.89e-05	Match	1.89e-05
3t04	5.2e-08	Match	5.2e-08
3t6g	3e-08	No KD		The KD for the 3D structure variant is not included in the publication: "Although several titrations suggestive of a strong binding event were performed with NSP3 and p130Cas, a smal enthalpic contribution prevented quantitative analysis of this calorimetry data."
3tkl	4.3e-07	No KD		PDBBind reports KD values for different variants other than the WT sequences appearing in the crystal structure. WT KD is not reported.
3tu3	5.7e-08	Match	5.7e-08
3ula	2.84e-09	Match	2.84e-09
3vep	1.03e-05	Match	1.03e-05
3wa5	2.81e-08	Match	2.81e-08
3wdg	1.198e-09	Match	1.198e-09
3wo3	6.9e-08	Match	6.9e-08
3znz	1.96e-07	No KD		The KD was measured using a FlAsH-tagged protein, but the crystal structure does not contain the tag
3zwl	1.6e-07	Match	1.6e-07
3zwz	2.03e-08	Match	2.03e-08
3zyi	7.3e-09	Match	7.3e-09
3zyj	7.9e-09	Match	7.9e-09
4afq	2.4e-09	Match	2.4e-09
4afz	9e-10	Match	9e-10
4ag2	6.2e-09	Match	6.2e-09
4ap2	2e-08	Match	2e-08
4apx	2.9e-06	Match	2.9e-06
4aqe	2.4e-06	Match	2.4e-06
4ayd	8.2e-07	Match	8.2e-07
4aye	3.33e-06	Match	3.33e-06
4ayi	2e-09	Different variant	2.8e-09	PDBbind reports KD for wrong variant. Crystal structure is V3 fHbp/fH67 and KD is reported in supplementary table 2.
4b93	2.3e-06	Match	2.3e-06
4bru	2e-07	No KD		PDBBind reports approximate value in text but misses "exact" value (215e-9) in supplemental figure. ITC measurments used His-Sumo taggest protein (but His-SUMO tag removed for crystal structure)
4brw	5e-08	No KD		Different variants were used for 3D structure and affinity experiments
4c5g	1.03e-06	Match	1.03e-06
4cdk	1.9e-06	Match	1.9e-06
4cj0	9.8e-08	Match	9.8e-08
4cj1	4.8e-08	Match	4.8e-08
4cj2	1.1e-08	Match	1.1e-08
4cmm	8e-07	Approximate	7.4e-07	PDBBind reports the lower precision "representative" KD value from a figure.
4cu4	1.2e-06	Match	1.2e-06
4d0n	1.81e-05	Match	1.81e-05
4etp	3.7e-07	No KD		PDBbind reports KD for the wrong variant. The publication reports KD for "WT GCN4-Kar3Vik1" but not for "cross-linked SHD-Kar3Vik1" (the crystal structure variant)
4gla	3.53e-05	Match	3.53e-05
4glv	2.92e-09	Match	2.92e-09
4gn3	4.6e-06	Match	4.6e-06
4gn4	2.53e-07	Match	2.53e-07
4gn5	3.11e-08	Match	3.11e-08
4h3p	2e-06	Match	2e-06
4ic7	4.3e-07	Match	4.3e-07
4iyp	3e-07	Match	3e-07
4jw2	3.7e-09	Match	3.7e-09
4jw3	1.45e-06	Match	1.45e-06
4k1r	1.02e-05	Match	1.02e-05
4k81	3.6e-06	Match	3.6e-06
4kbb	1.8e-07	Match	1.8e-07
4kfz	9.4e-08	Match	9.4e-08
4l0p	9e-09	Match	9e-09
4llo	1.32e-05	Match	1.32e-05
4lqw	9.4e-05	Match	9.4e-05
4lyl	3.1e-08	Match	3.1e-08
4mit	1.78e-07	Match	1.78e-07
4msm	3e-06	Approximate	2.98e-06
4nl9	2.49e-07	Match	2.49e-07
4ovn	4.6e-08	Match	4.6e-08
4pbv	2.4e-06	No KD		Publication is very complex; crytstal structure is of chicken RPTPs Ig1–2:TrkC LRRIg1cryst and PDBBind reports KD for wrong variant; PDB title is generic and is the same for crystal structures of different variants!
4pbw	5.51e-07	Different variant	3.8e-08	Publication is very complex; crytstal structure is of chicken RPTPs Ig1–3:TrkC LRRIg12Q (see supplementary table 1) and PDBBind reports KD for wrong variant; PDB title is generic and is the same for crystal structures of different variants!
4pbz	5e-08	Match	5e-08
4pc0	2e-07	Approximate	2.4e-07	Publication is not consistent in its use of "Kd" vs "dissociation constant". PDBBind extracts approximate KD from main text. Note that figure 5 inset states "mM", while main text states micro Molar.
4pw9	1.35e-05	Match	1.35e-05
4pz6	2.1e-07	No KD		Different variants were used for 3D structure and affinity experiments
4qlp	2.3e-10	Match	2.3e-10
4qzv	3.57e-05	Match	3.57e-05
4rt6	1.32e-08	Match	1.32e-08
4u0q	1.1e-06	Different variant	1.3e-06	PDBbind reports KD for wrong variant (crystal structure is PfRH5ΔNL)
4uem	6.4e-09	Match	6.4e-09
4ui1	1.24e-07	Match	1.24e-07
4v0m	3.48e-07	Match	3.48e-07
4v0n	3.48e-07	Match	3.48e-07
4v0o	3.48e-07	Match	3.48e-07
4v2c	1.8e-05	Match	1.8e-05
4w6w	3.57e-09	Match	3.57e-09
4w6x	5.25e-09	Match	5.25e-09
4wem	6.8e-06	Match	6.8e-06
4wen	1e-07	Match	1e-07
4weu	5.7e-06	Match	5.7e-06
4xl5	1.4e-09	Match	1.4e-09
4xvp	4.2e-09	Match	4.2e-09
4xxb	1.48e-06	Match	1.48e-06
4y5o	1.4e-06	Approximate	1.41e-06	Higher precision value in supplementary material
4y61	3.555e-07	Match	3.555e-07
4yc7	1.89e-06	Match	1.89e-06
4yh7	1.5e-07	Match	1.5e-07
4yiz	8e-09	Match	8e-09
4yj4	9.9e-09	Match	9.9e-09
4yn0	8.5e-08	Match	8.5e-08
4yoc	6e-07	Match	6e-07
4yyp	2.8e-07	Match	2.8e-07
4zi2	4.2e-07	Match	4.2e-07
4zrj	2.9e-06	No KD		It is not clear if the crystal strcuture variant (CTD S518D/A585W) has a corresponding KD value
4zrk	1e-06	Match	1e-06
4zrp	1.8e-09	Match	1.8e-09
5abv	5.2e-10	Match	5.2e-10
5ayr	1.959e-09	Match	1.959e-09
5ays	5.08e-10	Match	5.08e-10
5c4v	1.1e-06	Match	1.1e-06
5chv	1.49e-06	Match	1.49e-06
5ctr	8.8e-07	Match	8.8e-07
5cxb	9.19e-09	Approximate	9.193e-09
5cyk	2.49e-07	Match	2.49e-07
5djt	1.7e-08	Match	1.7e-08
5dju	1.14e-08	Match	1.14e-08
5e3e	4.09e-08	Match	4.09e-08
5eb1	1.4e-07	Match	1.4e-07
5ee5	2.6e-05	Match	2.6e-05
5ep6	7.2e-07	Match	7.2e-07
5et1	1.07e-07	Match	1.07e-07
5fzt	4.8e-05	Match	4.8e-05
5h7y	1.25e-07	Match	1.25e-07
5inb	1.23e-07	Match	1.23e-07
5ioh	7.78e-07	No KD		Different variants were used for 3D structure and affinity experiments
5j28	1.93e-07	No KD		Different variants were used for 3D structure and affinity experiments
5j7c	2.09e-10	Match	2.09e-10
5jds	3e-09	Match	3e-09
5jlv	1.5e-08	Multisite KD		Two KD values are reported for this interaction using a "heterogeneous binding model": A "transient" KD of 220e-9 and a "high affinity" KD of 15e-9
5jmc	8.6e-08	Match	8.6e-08
5jsb	1.5e-07	Units	1.5e-10	Units are poorly labeled in table.
5jsn	8e-07	Units	8e-10	Units are poorly labeled in table.
5jw7	9.09e-06	Match	9.09e-06
5jw9	8.6e-08	Match	8.6e-08
5jyl	8.7e-09	Match	8.7e-09
5l8j	2e-06	No KD		Different variants were used for 3D structure and affinity experiments
5lhn	1.12e-08	Match	1.12e-08
5li1	4.7e-07	Match	4.7e-07
5m72	3.3e-08	Match	3.3e-08
5ma3	3.8e-11	Match	3.8e-11
5ma4	5.2e-11	Match	5.2e-11
5ma5	2.9e-11	Match	2.9e-11
5ma6	3.03e-10	Match	3.03e-10
5mad	1.1e-09	Match	1.1e-09
5mak	2.9e-11	Match	2.9e-11
5mk0	3.1e-06	Match	3.1e-06
5mtj	3.38e-07	Match	3.38e-07
5mtm	7e-09	Match	7e-09
5mtn	2.35e-08	Match	2.35e-08
5mv8	1.4e-06	Match	1.4e-06
5mv9	1e-06	Match	1e-06
5n88	1.013e-06	Match	1.013e-06
5nqf	1.69e-07	Match	1.69e-07
5nqg	5e-08	Match	5e-08
5nus	1.1e-08	Match	1.1e-08
5nvk	4e-10	Match	4e-10
5nvl	3e-10	Match	3e-10
5nvm	1.4e-08	Match	1.4e-08
5nvn	5.5e-08	Match	5.5e-08
5nwm	4e-08	Match	4e-08
5nzz	1.7e-06	Match	1.7e-06
5o2s	3.9e-09	Different variant	2.7e-09	PDBBind reports KD for the wrong variant. See supplementary table 1
5o2t	1.67e-07	Different variant	1.6e-07	PDBBind reports KD for the wrong variant. Title is incorrect (referes to K27 instead of K55)
5o90	1.1e-06	Match	1.1e-06
5oc7	3.3e-08	Match	3.3e-08
5odw	2.4e-10	Match	2.4e-10
5oen	1e-08	No KD		Different variants were used for 3D structure and affinity experiments
5omn	9.5e-09	Match	9.5e-09
5oy9	3.75e-06	Approximate	4.3e-06	Primary reference presents single measurement KD values in figure and average (over replicates) KD values in text
5oyl	7.5e-06	Approximate	7.3e-06	Primary reference presents single measurement KD values in figure and average (over replicates) KD values in text
5sv3	6.27e-10	Match	6.27e-10
5szh	5.2e-06	Match	5.2e-06
5szi	2.53e-07	Match	2.53e-07
5szj	0.00079	Units	7.9e-07	PDBbind reports mM instead of nM
5szk	1.1e-06	Match	1.1e-06
5tgh	9.5e-07	Different variant	9.3e-07	PDBBind reports KD for incorrect variant
5tl6	5.76e-05	Match	5.76e-05
5tl7	0.00187	Match	0.00187
5twa	6.6e-08	Match	6.6e-08
5u4k	1.5e-05	Match	1.5e-05
5ufe	5.03e-08	Match	5.03e-08
5ufq	6.4e-09	Match	6.4e-09
5un7	1.2e-07	Match	1.2e-07
5uv8	1.406e-07	Match	1.406e-07
5uwc	1.78e-08	Match	1.78e-08
5v5g	9e-09	Match	9e-09
5v5h	1.58e-07	Match	1.58e-07
5v69	3.59e-08	Match	3.59e-08
5v6a	5.32e-08	Match	5.32e-08
5vkl	1.13e-07	Match	1.13e-07
5vko	4e-09	Match	4e-09
5w3x	3.37e-06	No KD		Crystal structure is for "PopP2WT – IP6 – AcCoA – RRS1-RWRKY" but all of the ITC measurements used used the PopP2 C321A mutant.
5wos	3.53e-07	Match	3.53e-07
5wrv	7.3e-07	Match	7.3e-07
5wy2	5.4e-07	Match	5.4e-07
5xiu	2.5e-05	Different variant	1.8e-05	Publication reports KD for GST tagged and untagged variant. 3D structure does not have GST tag. PDBBind incorrectly report tagged KD value
5xqz	1.23e-05	Match	1.23e-05
5xv8	7.14e-08	Match	7.14e-08
5yr0	7.6e-06	Match	7.6e-06
5ywr	3.9e-08	Match	3.9e-08
6aaf	1.61e-07	Different variant	3.27e-07	PDBBind reports the KD for the wrong variant
6amb	1.78e-05	Match	1.78e-05
6atk	4.3e-07	Match	4.3e-07
6ba6	0.000162	Match	0.000162
6cbp	7e-06	Match	7e-06
6ch2	2.9e-05	Match	2.9e-05
6ch3	1e-05	Match	1e-05
6e2p	1.87e-05	Match	1.87e-05
6fc2	3.4e-06	No KD		Different protein used for ITC and 3D structure -- see supplement
6fc3	2e-08	No KD		Different protein used for ITC ("canonical") and 3D structure ("Canonical + linker + noncanonical") -- see supplement
6ff3	1.36e-08	Match	1.36e-08
6fp7	3e-09	Match	3e-09
6g04	7e-07	Approximate	7.2e-07	Higher precision KD value in figure
6gd5	3.8e-09	No KD
6h9n	8e-07	Match	8e-07
6i3f	2.03e-08	No KD		Different variants were used for 3D structure and affinity experiments
